# Supplementary material for: Comprehensive analysis of high-throughput transcriptomics to distinguish drug-induced liver injury (DILI) phenotypes
Source: Arch Toxicol. 2025 Jun 4;99(9):3721–34. doi: 10.1007/s00204-025-04089-x (PMC12408718; doi:10.1007/s00204-025-04089-x)
Supplement: Supplementary file 2 — Supplementary file2 (XLSX 709 KB) [file 204_2025_4089_MOESM2_ESM.xlsx]

## Sheet: Compound list
No	compound_name	Severity Class	vDILIConcern
1	Acarbose	8	Most_DILI
2	Acetaminophen	5	Most_DILI
3	Acetazolamide	8	Most_DILI
4	Allopurinol	8	Most_DILI
5	Alpidem	8	Most_DILI
6	Amiodarone	8	Most_DILI
7	Amitriptyline	5	Less_DILI
8	Aspirin	0	Less_DILI
9	Azathioprine	5	Most_DILI
10	Bendazac	8	Most_DILI
11	Benzbromarone	8	Most_DILI
12	Benziodarone	8	Most_DILI
13	Buspirone	3	Ambiguous_DILI
14	Caffeine	0	No_DILI
15	Captopril	7	Less_DILI
16	Carbamazepine	7	Most_DILI
17	Chloramphenicol	0	No_DILI
18	Chlormezanone	8	Most_DILI
19	Chlorpheniramine	0	No_DILI
20	Chlorpromazine	2	Less_DILI
21	Chlorpropamide	2	Less_DILI
22	Cimetidine	2	Less_DILI
23	Ciprofloxacin	7	Most_DILI
24	Clofibrate	3	Less_DILI
25	Clomipramine	8	Most_DILI
26	Clozapine	5	Most_DILI
27	Colchicine	6	Ambiguous_DILI
28	Cyclophosphamide	5	Less_DILI
29	Cyclosporin A	7	Most_DILI
30	Danazol	8	Most_DILI
31	Dantrolene	8	Most_DILI
32	Dexamethasone	3	Ambiguous_DILI
33	Diazepam	4	Ambiguous_DILI
34	Diclofenac	8	Most_DILI
35	Diltiazem	4	Most_DILI
36	Disopyramide	2	Less_DILI
37	Disulfiram	8	Most_DILI
38	Doxorubicin	3	Ambiguous_DILI
39	Enalapril	7	Less_DILI
40	Ethionamide	3	Less_DILI
41	Etoposide	3	Less_DILI
42	Fenofibrate	3	Less_DILI
43	Fluphenazine	3	Ambiguous_DILI
44	Flutamide	8	Most_DILI
45	Fungizone	3	Less_DILI
46	Furosemide	2	Ambiguous_DILI
47	Gemfibrozil	4	Most_DILI
48	Glyburide	3	Less_DILI
49	Griseofulvin	8	Most_DILI
50	Haloperidol	5	Less_DILI
51	Hydroxyzine	0	No_DILI
52	Ibuprofen	3	Less_DILI
53	Indomethacin	8	Most_DILI
54	Iproniazid	8	Most_DILI
55	Isoniazid	8	Most_DILI
56	Labetalol	8	Most_DILI
57	Lomustine	3	Less_DILI
58	Mefenamic acid	8	Most_DILI
59	Meloxicam	3	Less_DILI
60	Metformin	0	Less_DILI
61	Methimazole	8	Most_DILI
62	Methyldopa	8	Most_DILI
63	Methyltestosterone	2	Less_DILI
64	Mexiletine	3	Most_DILI
65	Moxisylyte	8	Most_DILI
66	Naproxen	3	Less_DILI
67	Nefazodone	8	Most_DILI
68	Nicotinic acid	7	Most_DILI
69	Nifedipine	3	Less_DILI
70	Nimesulide	8	Most_DILI
71	Nitrofurantoin	8	Most_DILI
72	Omeprazole	4	Less_DILI
73	Papaverine	5	Most_DILI
74	Pemoline	8	Most_DILI
75	Penicillamine	2	Less_DILI
76	Pepcid	3	Less_DILI
77	Perhexiline	8	Most_DILI
78	Phenobarbital	3	Less_DILI
79	Phenytoin	8	Most_DILI
80	Promethazine	5	Less_DILI
81	Propylthiouracil	8	Most_DILI
82	Quinidine	3	Less_DILI
83	Ranitidine	5	Less_DILI
84	Retinol	3	Less_DILI
85	Rifampicin	8	Most_DILI
86	Simvastatin	3	Less_DILI
87	Sulfasalazine	5	Most_DILI
88	Sulindac	8	Most_DILI
89	Tamoxifen	8	Most_DILI
90	Terbinafine	8	Most_DILI
91	Tetracycline	2	Less_DILI
92	Theophylline	0	No_DILI
93	Thioridazine	5	Less_DILI
94	Ticlopidine	4	Most_DILI
95	Tiopronin	3	Ambiguous_DILI
96	Tolbutamide	2	Ambiguous_DILI
97	Triazolam	4	Ambiguous_DILI
98	Trimethadione	5	Ambiguous_DILI
99	Trimipramine	2	Ambiguous_DILI
100	Valproic acid	8	Most_DILI
101	Venlafaxine	7	Less_DILI
102	Xolegel	8	Most_DILI

## Sheet: Gene set list
gene_symbol	all_genes	dili_genes	deg_diff_genes	deg_intersect_genes	pathways_diff_genes	pathways_intersect_genes
AKR1B1	O			O	O
ZNF117	O		O
HMOX1	O	O		O	O	O
USP34	O		O
KCNA2	O		O
FAM71F2	O		O
OR5AK4P	O			O
CYP27C1	O		O
NUFIP2	O		O
DYNLRB2	O		O			O
KRAS	O		O		O	O
TOP1	O			O
FREM2	O		O
TLE5	O			O
RNF213-AS1	O		O
LINC01004	O		O
ALDOB	O	O		O	O
REX1BD	O			O
GSTK1	O			O	O	O
ALDH1A2	O		O
GCLM	O	O	O			O
TSTA3	O			O
NUPR1	O			O		O
FOXE3	O		O
DSE	O		O
DEF8	O		O
NAT8	O			O		O
IZUMO1	O		O
SOX4	O			O
TOR1AIP2	O			O
AC034236.2	O		O
PTOV1-AS2	O		O
AL022313.1	O			O
ME1	O	O		O		O
KRT81	O			O
PRSS23	O			O
CAMK2N1	O			O
IGFBP7	O			O
SEC24D	O			O		O
MRPL20	O			O
SLIT2	O			O
HAGH	O			O		O
STAP2	O			O
GPS1	O			O
TMEM44-AS1	O			O
TTPAL	O			O
CCL2	O	O		O	O	O
GPD1	O	O	O		O
INTS9	O			O
NT5C	O			O	O	O
REEP6	O			O
AP2M1	O			O	O	O
LINC00645	O
MIF4GD	O			O
ACAA1	O			O		O
ANGPTL4	O			O		O
VSNL1	O			O
EFHD2	O			O
UBTF	O		O
C19orf53	O			O
PICK1	O		O
FUBP3	O			O
KDSR	O			O
AC025125.1	O			O
ZNF213-AS1	O		O
AC044802.1	O		O
BCO1	O		O		O
TPGS2	O		O
BRD4	O			O
CXCL5	O			O	O	O
STXBP5L	O		O
WTAP	O			O
PPY	O
CRAT	O			O		O
ELAC2	O			O		O
DAPK2	O			O		O
CXCL8	O			O	O	O
TBC1D22A-AS1	O
MPST	O			O		O
MRRF	O		O
BCLAF1	O			O
IRF7	O			O	O	O
UBE2K	O			O		O
CXCL1	O	O		O	O	O
LYPD4	O			O
VASH2	O			O
NDUFB6	O			O	O	O
ZNF205	O		O
YDJC	O			O
SCGB1D1	O
PRPF39	O		O
EDF1	O			O
SAMD14	O		O
MUC20-OT1	O		O
MIR99AHG	O		O
R3HCC1	O			O
ZNF513	O		O
CBLL2	O
ALDH7A1	O		O		O	O
KCNJ8	O			O
LAMB2	O			O	O	O
ARMC5	O		O
CCDC124	O		O
SP2	O		O
PCCA-DT	O			O
SLC25A5	O			O	O	O
ELK3	O			O
DZIP3	O			O
RPUSD3	O			O
NCR3	O		O
CBR3-AS1	O			O
CCM2	O			O
NKILA	O		O
GGTLC1	O			O
BIRC3	O			O	O	O
SLC10A3	O			O
FABP2	O		O
ALDH1B1	O			O	O	O
SNRK-AS1	O		O
GRM1	O		O		O	O
NCBP2AS2	O			O
TMEM41A	O			O
AC012360.3	O		O
EIF4E	O			O	O	O
LMNB2	O			O		O
ARL3	O			O
SELL	O			O
KLF7	O			O
CISD3	O			O
BEX3	O			O	O
AL391097.1	O
TRGV5	O			O
AC129492.7	O		O
SLC22A1	O			O	O
LDHC	O		O		O	O
PLEKHG4B	O		O
CLTA	O			O	O	O
TMEM109	O			O
CWC15	O			O		O
AC136469.2	O
CERS4	O			O
AC007406.5	O		O
LGALS4	O			O
ERG	O		O			O
AC099850.2	O			O
AC082651.3	O
RNF32	O		O
LINC00551	O		O
KIF13A	O			O
TBC1D2	O			O
USP53	O			O
FTSJ3	O			O
VNN1	O			O		O
AC005261.2	O		O
OXLD1	O			O
SELENOO	O			O
COA4	O			O
ZBTB16	O			O		O
AC097376.3	O			O
CRISP3	O
ZNF765	O			O
AQP9	O			O	O
RPS23	O			O		O
DDX41	O		O
MRPL58	O			O
ALKBH7	O			O
BCR	O			O		O
CEP131	O
S100A11P1	O
NDUFAF3	O			O
PLXNB2	O			O
LINC01720	O
FGF18	O			O	O	O
SYNE2	O			O
AC027804.1	O
DOK4	O			O
ZNF711	O		O
AL022323.3	O		O
MATK	O		O
MOB1A	O			O
SERPINA5	O			O		O
CYP8B1	O	O		O		O
CTSK	O			O		O
ZNF471	O			O
MCRIP2	O			O
ZNF572	O		O
SIL1	O			O		O
PNPLA8	O			O
TMF1	O		O
STN1	O			O
CXCR5	O		O
MALSU1	O			O
NUDT9	O			O		O
SMIM19	O			O
SGSM3	O
RNF150	O		O
LMO2	O		O			O
KRT7	O			O
AC021092.2	O			O
FADS3	O			O
LSMEM2	O		O
GCDH	O			O		O
DUSP7	O			O	O
ZNF790-AS1	O		O
C3orf18	O			O
PRXL2B	O			O	O
TWNK	O			O	O
TALDO1	O	O		O	O
ADAMDEC1	O
AC108449.1	O			O
CEP97	O		O
AP2S1	O			O	O	O
JMJD8	O
IRAK3	O		O
TEX264	O			O
MAD2L2	O			O	O	O
LINC00582	O			O
LIX1L	O		O
RAB18	O			O
MRPL4	O			O
SCART1	O		O
PIK3C2B	O			O	O	O
KRT20	O		O
MEA1	O			O
CAMSAP3	O			O
MRPS21	O		O
C8orf76	O		O
TAS2R9	O
NRSN1	O		O
XRRA1	O			O
B3GNT5	O			O
NMRAL1	O			O
MICOS13	O			O
CLTB	O			O	O	O
CXCL2	O			O	O	O
VPS28	O		O			O
GALNT15	O			O
ANKRD55	O
HMBOX1	O			O
BMP2	O			O		O
PRRT3-AS1	O			O
CSMD2	O			O
BIRC2	O			O		O
LINC01355	O		O
MAN2B2	O			O
SPAG17	O			O
MOK	O		O
FCER1G	O		O		O
JPT1	O			O
DECR2	O			O		O
LYPD6B	O			O
ZNF570	O			O
ZBTB7A	O			O
KANSL3	O			O
MRPS9	O			O
EPHA1-AS1	O
ID3	O			O		O
MORC4	O			O
ROR2	O		O
NOX5	O		O
FAM90A1	O		O
TUSC2	O			O
AL353997.2	O
C12orf4	O			O
CTSH	O			O		O
NUDT7	O			O		O
DDX54	O			O
CXCL6	O			O	O	O
SNF8	O			O		O
SYNJ2	O			O	O
GPER1	O			O
PODXL2	O		O
LMNA	O			O		O
GFOD2	O			O
EPHB4	O		O
PIH1D1	O			O
SWI5	O			O
ELF3	O			O
IRF2BP2	O			O
GOLGA2	O			O
GSS	O			O		O
KIRREL2	O		O
GATC	O			O	O
TRIP6	O			O	O
MRPL45	O			O
ARHGAP5	O		O			O
AC010271.2	O			O
C18orf25	O		O
RAPGEF1	O			O	O	O
AC123777.1	O		O
DBIL5P	O		O
PCED1B-AS1	O
SAMMSON	O
HYAL1	O			O		O
TFAP2D	O			O
LINC00639	O
TLNRD1	O			O
A2M	O			O		O
CMTR2	O			O
B9D1	O			O
DERL1	O			O	O	O
PPEF2	O		O
L3MBTL4-AS1	O
HMGB1P12	O		O
MYCNUT	O			O
KAT6A	O			O
CD79B	O		O
MRPL40	O			O
CASC3	O			O	O	O
AF117829.1	O			O
CCDC107	O			O
GPR158	O
NLRP14	O		O
OSGEP	O			O
PRDX6	O			O		O
STYXL1	O			O
LIPJ	O		O
DHX16	O			O		O
HSD17B4	O			O		O
DMBT1	O			O
THYN1	O			O
NLRP8	O			O
HOXA9	O		O			O
IMPA1	O			O	O
IRX5	O
AFDN-DT	O			O
ZNF594	O		O
MIR222HG	O			O
ZNF592	O			O
DSG2-AS1	O		O
FBP1	O			O	O	O
RRP1	O			O
FAM3B	O		O
GUCA2B	O			O
KDM4D	O
MKS1	O			O
NELFE	O			O
TSPO2	O		O
HEXIM2	O			O
METTL26	O			O
RIN2	O			O
ABHD6	O			O
TELO2	O			O		O
PLA2G12B	O			O	O
FCRL3	O		O
LOXL1-AS1	O		O
MRPL16	O			O
TAOK1	O		O		O
GPR156	O			O
NIPSNAP1	O			O
LINC01343	O
DNAJB9	O			O
LEAP2	O			O
CCN2	O			O
ZNF321P	O		O
TNFRSF13B	O		O
KIF3B	O			O
ZC3H12D	O		O
ICE2	O			O
MYOZ2	O
EDEM2	O		O			O
GPR143	O		O
TTLL5	O		O
IL1B	O	O		O	O	O
NINJ1	O			O
MRPL28	O			O
APMAP	O		O
ACSM5	O			O	O
INTS6L	O		O
LINC00844	O			O
AC016727.1	O		O
AL031658.1	O			O
SS18L1	O			O
IL34	O		O
PCDHB6	O		O
C16orf58	O		O
SYNGR1	O			O
MANEA	O			O
XRCC1	O		O			O
GGT7	O		O			O
VSIG10L2	O
SLC25A1	O			O
TOP1MT	O			O
PSMD14	O			O	O	O
NLRP12	O		O
AC005785.1	O			O
CPXM1	O		O
ACO1	O		O			O
CHL1	O
MDK	O		O
EFNA2	O		O
JDP2	O		O
OR2C1	O		O
CA8	O		O
UBE2Q2	O			O		O
GMCL1	O		O
TMC1	O			O
IFI27L2	O		O
TSPAN8	O			O
SYT12	O			O
HOPX	O			O
LMLN	O			O
SLC35B2	O			O
AC137932.1	O
DGKG	O		O
ZNF440	O		O
TSC22D4	O		O
MAP7D3	O		O
SLC35A4	O		O
MYO1B	O			O		O
PCDH1	O			O
SURF6	O			O
KLHDC2	O			O
MRPS26	O		O
ZNF132	O
SLC12A2	O			O		O
CD200R1	O		O
C18orf21	O		O
CYLC2	O		O
RASGRP2	O		O		O
PDS5A	O			O
SSR4P1	O		O
PCK2	O			O	O	O
LINC01735	O
PQBP1	O			O		O
TRMT10A	O			O
C1orf116	O			O
CLINT1	O			O
STXBP5	O			O
EXOSC4	O			O		O
GRIP1	O			O
COMTD1	O			O
GUCY1A2	O		O
SLC35G1	O			O
ZC3H12C	O			O
RBM4	O		O
PPIB	O			O
NFKBIZ	O			O		O
OLFML3	O			O
AL136295.2	O			O
SPATC1	O		O
PROC	O			O		O
UBALD2	O			O
FABP3P2	O		O
GRM6	O			O
BAMBI	O			O		O
GADD45GIP1	O			O
POLDIP2	O			O
NAB2	O			O
PCBD1	O			O	O
ARMH3	O		O
AK3	O			O		O
SLCO1B1	O	O		O	O
KRT78	O		O
HAT1	O			O
FBXL14	O			O
AC073508.3	O		O
TGFB1	O		O		O	O
WTIP	O		O
SCUBE1	O		O
C15orf48	O			O
GLS	O			O	O	O
ESF1	O		O
AC091544.2	O			O
TMEM101	O			O
AC009902.2	O		O
ACSS2	O			O	O	O
DVL1	O			O	O	O
AC008268.1	O
USP43	O			O
MIR155HG	O			O
AC008525.1	O		O
ACTR1A	O		O		O	O
TIRAP	O			O		O
ANK1	O			O
RGCC	O			O
ABCB11	O			O	O	O
AC022784.1	O			O
PGP	O			O		O
ZNF804A	O		O
BRDT	O		O
CTNNBL1	O		O			O
RPP38	O			O		O
RAD23A	O			O		O
ASCC2	O			O
NUP62CL	O			O
LINC01428	O			O
NR2F1	O		O
RRAGC	O			O		O
CXCR1	O			O	O	O
MSRB2	O			O
ARFGEF2	O			O		O
SEPTIN10	O			O
CR589904.2	O
LILRB1	O
CFAP410	O		O
AC007686.2	O		O
RGS2	O			O
MZB1	O		O
SLC25A18	O			O
TAB3	O		O		O	O
THOP1	O			O
CDKN1A	O			O	O	O
SLC11A2	O			O	O	O
POLR1A	O			O	O
RORC	O		O			O
CIZ1	O			O
LINC00608	O		O
GK	O			O	O	O
ZNF319	O			O
LINC01278	O		O
NAV3	O			O
LIN7C	O			O
MRPS18B	O			O	O
NUBP1	O			O
ZNF331	O		O
NKIRAS2	O			O
BCDIN3D-AS1	O		O
RRAS2	O			O	O	O
DEFB123	O		O
COASY	O			O		O
KCNMA1	O		O
TPO	O
CAMKK1	O			O
GJA3	O		O
EPN1	O		O			O
RPL10P2	O			O
CLDN4	O			O		O
APOE	O	O		O		O
AC121761.1	O			O
LINC00588	O
DPP7	O			O
DPEP1	O		O
UBE2J2	O			O	O	O
AKR1C4	O			O	O	O
DNA2	O		O			O
AL356512.1	O
AURKAIP1	O			O
NR2E1	O		O
AL512631.2	O		O
AC064807.1	O		O
PRDM13	O		O
AC087235.1	O		O
CD3E	O
HDAC9	O		O		O
BOLA3	O			O
SFXN5	O		O
AGR3	O		O
RAB21	O		O
PEX13	O		O			O
ADGRV1	O		O
APOA1	O	O		O	O	O
MEP1A	O
YPEL4	O
POLR1E	O			O	O
ADRM1	O			O	O	O
AL121933.2	O		O
VAMP5	O			O	O
ZFPL1	O			O
POU2F1	O		O			O
HES7	O			O	O
KLKB1	O			O		O
LINC02433	O
FBXO28	O			O
NMT1	O			O
CSRP1	O			O
AL034403.1	O		O
RCL1	O			O		O
IDI2-AS1	O			O
TRAFD1	O			O
RTP3	O			O
HCFC1R1	O			O
GLRA3	O
INSYN2B	O		O
NPL	O			O		O
TRIM15	O			O
P2RY1	O
ATF5	O			O
TTC37	O			O		O
C2orf73	O		O
TAAR1	O		O
LHFPL1	O		O
SELENOM	O			O
BAG5	O		O
RGS13	O		O
LTO1	O		O
STPG3-AS1	O		O
SDCBP	O			O
CASC23	O			O
FAT1	O			O
FLI1	O			O		O
IL10RB-DT	O		O
CFAP57	O		O
TUBB6	O			O	O	O
SIRPA	O			O
BTN2A3P	O			O
RMND5B	O		O
SLC40A1	O			O	O	O
AC046158.4	O
ABHD4	O			O
H1-2	O			O
ACTL10	O		O
TRPC7	O
TP53I3	O			O		O
LINC01097	O		O
GRM3	O		O
POLR2B	O			O	O
PLEKHN1	O		O
MDFIC	O			O
HTN3	O		O
KLK5	O		O
SNAI2	O			O		O
AIP	O			O	O
KRTAP7-1	O		O
LCAT	O			O	O	O
FABP1	O			O	O	O
PTCHD4	O		O
FIRRE	O		O
KDM1A	O			O
ZNF470	O			O
C17orf100	O		O
ZNF502	O			O
THRB	O			O
SIRPAP1	O		O
FRA10AC1	O			O
PHB	O			O
SPDYA	O			O
SPIC	O
ASGR2	O			O
UBL7	O			O
AC073316.1	O		O
DMKN	O			O
AC118549.1	O		O
PLA2G15	O			O	O	O
CENPK	O			O
IFNW1	O		O
GRN	O			O
SOX18	O
MLF1	O			O		O
GALNT6	O			O
C1QTNF7	O		O
NCKAP1L	O		O			O
AL118558.3	O		O
STRN3	O			O
KDM5D	O		O
AC103563.7	O		O
AC100793.4	O
WDR25	O			O
AADAT	O		O			O
CYSTM1	O			O
ANKS4B	O			O
USP32P3	O		O
USP26	O
ZBTB18	O			O
POLG	O	O		O
IK	O		O
B4GALT3	O		O		O
DGKZ	O		O		O
AL020989.1	O
GMDS-DT	O			O
LINC01206	O		O
ADI1	O			O		O
AC011773.1	O		O
ARHGEF4	O		O
AC092069.1	O		O
KLHL21	O			O
SF3B6	O			O		O
DEFB119	O		O
DTWD1	O			O
NOS2	O		O			O
EXOSC5	O			O		O
TUBB	O			O	O	O
OLA1	O			O
AC021269.3	O
TTLL12	O			O
ERCC4	O		O			O
U2SURP	O			O		O
ACOT13	O			O
MNX1	O
NAALADL2-AS3	O
CCDC102B	O		O
ZBTB41	O			O
SLC25A48	O			O
PKD2L2	O		O
VMA21	O			O
MYO1H	O		O			O
AC040168.2	O
SAPCD2	O			O
CAPZA2	O		O			O
SACS	O			O
ZBTB34	O			O
HIP1R	O			O
ARMC6	O			O
AC012560.2	O		O
HCK	O		O
NEUROD4	O			O
RECQL	O			O
PRODH	O					O
NWD2	O
IQSEC2	O		O			O
SPR	O			O	O
NDUFS8	O			O	O	O
PPIP5K2	O			O	O
CYP2B6	O	O		O	O	O
EIF3G	O			O		O
KCNH2	O		O
COL16A1	O			O
RCBTB1	O			O
SCAP	O		O
VAMP8	O			O	O	O
CACNA2D2	O		O
TOX3	O			O
ALKBH3	O			O
RNF165	O			O
RSPO3	O			O
AGAP2	O		O			O
SNRNP25	O			O
BCLAF3	O		O
IL17RD	O
ARHGDIB	O			O	O
ATP10B	O			O
CA14	O			O
B4GALT2	O			O	O
BATF3	O		O
PRKD2	O			O
AL035666.1	O		O
AC007967.1	O		O
LINC01751	O			O
TRMT2A	O		O
SPRED3	O		O
CSF1	O			O	O	O
ASAP1	O			O		O
C3orf85	O			O
GLRX	O			O
KIAA0100	O			O
NOX3	O
PFN4	O			O		O
AL513534.3	O		O
AL359198.1	O			O
FFAR4	O		O
AC103796.1	O		O
DHRS7B	O			O
PROP1	O		O
PWWP2B	O			O
ARSL	O			O
NMNAT2	O		O
ECH1	O			O		O
INSM2	O			O
ZYG11B	O		O
POLR2I	O			O	O
FBRS	O		O
AP001830.1	O		O
APOL2	O			O
TMEM151A	O		O
MAPK8IP3	O			O	O
MYCL	O			O
LNPEP	O		O
CT66	O			O
NCOR2	O		O		O	O
FKBP15	O			O
AC004846.2	O		O
KCND2	O
RBM33	O			O
RANGRF	O			O
SIGIRR	O			O
ARAP1	O			O		O
MCM3AP-AS1	O			O
DNASE1L1	O			O
MRPL20-AS1	O			O
PSMD8	O		O		O	O
C1D	O		O			O
SUSD4	O		O
USP46-AS1	O			O
ELOF1	O			O
RPS6KL1	O		O
AC131971.1	O		O
NEFH	O		O			O
ARHGAP24	O			O
RGL1	O			O
GPR32	O			O
EIF4A2	O			O		O
KRT73	O		O
ARHGEF19	O		O
PLBD2	O		O
COL11A1	O		O
NOP53	O		O
MRPL23	O			O
TRAP1	O			O	O
KLHL26	O			O
SLC25A25-AS1	O			O
LGALS3	O		O
AL356599.1	O			O
AC237221.1	O		O
GJB1	O			O
ABHD3	O			O
ARHGEF12	O			O	O	O
PDHA2	O		O
PHPT1	O			O
TRA2A	O			O		O
DNAJC15	O			O
C2CD4A	O			O
CDX4	O
TDRKH-AS1	O			O
TTYH1	O		O
LRRC43	O			O
ADGRF4	O			O
RAB39B	O		O			O
SLC66A3	O		O
C1orf122	O			O
ANGPT1	O
CBL	O			O	O	O
E4F1	O			O
CEP104	O			O
IGHV4-34	O		O
DEPDC1-AS1	O			O
COMP	O		O		O	O
JMJD4	O			O
TNPO2	O			O
TFF3	O		O
MRPS7	O			O
GPBP1L1	O			O
ABHD8	O		O
PCBP4	O			O
AL359396.2	O		O
TMA16	O			O
TEX36-AS1	O		O
GPX4	O			O		O
DOLK	O			O	O
AL590822.2	O
STAT6	O			O		O
MED16	O			O
MAK	O		O
SULF2	O			O
C11orf24	O			O
NLRP1	O		O
AC008393.1	O			O
ZNF326	O			O
PHGDH	O			O		O
CYTH3	O			O		O
AC079171.1	O
ARL11	O		O
AC041040.1	O
SCAMP2	O		O
OGFR	O		O
THAP4	O			O
GCC1	O		O
ANKRA2	O			O
ZFPM2	O			O
ZNF483	O
MYO1G	O		O			O
DDX27	O			O
ZNF7	O		O
CLDND1	O			O
INF2	O		O
AC068888.1	O
AC005306.1	O		O
PI16	O			O
WDR33	O			O	O
CEACAM1	O			O
VEGFB	O			O	O
DEDD2	O			O
AUTS2	O		O
RUSC2	O			O
NSDHL	O			O		O
PDLIM1	O			O
AHRR	O		O
ARHGAP23	O		O
PERM1	O		O
DDX52	O			O
TCTE3	O			O
PRXL2C	O			O
KAT5	O			O	O	O
TBATA	O			O
BAAT	O			O	O	O
CCKAR	O
FTH1	O			O	O	O
CDK2AP2	O			O
SCEL	O
ATG2A	O			O	O	O
SLC37A1	O			O
RPL7P52	O
EXOSC1	O			O		O
CNBD1	O
SCNN1G	O
2024-03-02	O			O
TP53TG5	O		O
HIRIP3	O		O
AC006252.1	O			O
TPST2	O			O
AC061975.1	O			O
IVL	O		O
MFSD6	O			O
NDST1	O		O
AC007622.2	O		O
GMFB	O			O
NAA38	O			O
AP5Z1	O			O
OXGR1	O		O
PGAM2	O
UFM1	O			O
ITM2B	O		O
UBLCP1	O			O
ADAMTS9	O			O
HMGCL	O			O	O	O
MICU2	O			O
TYK2	O			O	O	O
LINC01281	O
AL021937.4	O		O
LINC00558	O
WDR41	O			O	O	O
ZFYVE21	O			O
CYCSP44	O		O
CYREN	O		O
AC004687.1	O		O
SRR	O		O			O
UBXN1	O		O			O
CD93	O			O
AC011840.1	O		O
TTC39C	O			O
PCYT1B	O		O
GPR78	O		O
ANKRD13D	O		O
CA5B	O			O
SEMA3B	O		O
HMGN2P46	O		O
ZXDB	O			O
BCAT1	O			O		O
SPRY2	O			O
GPR62	O			O
SNRNP200	O		O			O
LASP1	O			O
INAFM1	O			O
DPAGT1	O			O	O
NDUFS3	O	O	O		O	O
KIAA0895L	O		O
IMPDH2	O			O		O
MCM2	O			O		O
SOS2	O			O	O	O
AC024614.2	O
MCHR2	O		O
TIMP2	O			O
HAS1	O
RB1	O			O	O	O
DACH2	O
RASL12	O		O
SDCBP2	O			O
SH2D5	O			O
WDR88	O		O
AC096734.1	O		O
KCTD4	O
MYH3	O			O
APEH	O			O
UGDH	O		O		O	O
LINC00641	O
AC009108.4	O		O
STOX2	O			O
MED13L	O			O
PHYHIP	O		O
RDH14	O			O
AP000757.1	O
GJB3	O			O
CDKN3	O			O
PCYT2	O			O	O
ZNRD2	O			O
RSPH4A	O		O
GPRC5C	O			O
MAMDC4	O		O
CCDC27	O		O
ANKRD65	O		O
Z93930.2	O		O
TLE6	O		O
RADX	O		O
PRPH	O			O	O
PRKAA1	O			O	O	O
CHRM5	O
TIGD5	O		O
AC112236.1	O
TIMM10	O			O
ARPC5	O			O		O
C3orf33	O			O
PDE5A	O			O
MED14	O		O
ICAM3	O			O
LGR5	O		O
MAP2K7	O			O	O	O
ZNF562	O		O
RCBTB2	O		O
NEK6	O			O
SERGEF	O		O
HVCN1	O			O
BPTF	O		O
MECOM	O			O
CLDN23	O			O		O
C18orf12	O		O
TRNAU1AP	O			O
PTPRG	O			O
ATAD3C	O		O
POLR2H	O			O	O
CHCHD6	O			O
AL159141.1	O			O
WDR77	O			O
NDUFV3	O			O	O	O
AP000829.1	O		O
FUOM	O			O
ANKS3	O			O
IER5	O		O
H4C9	O		O
AC120049.1	O		O
CPB1	O
C12orf60	O			O
LINC02743	O
TRAPPC6B	O			O
SPATA6L	O		O
AL353708.1	O			O
CGAS	O
STAR	O		O
DNAI1	O
TMOD3	O			O
CEP250	O		O
VSTM2L	O		O
LINC01532	O		O
FZD3	O		O		O	O
AL031767.1	O
PGR	O
CLUAP1	O			O
AC005772.1	O			O
PSMD1	O			O	O	O
SNAP29	O			O	O	O
RHOD	O			O
PRMT5	O			O		O
NEAT1	O			O
PLCG1	O				O	O
AL391840.1	O		O
G3BP1	O			O
ARHGAP22	O		O
TMEM255B	O		O
CHSY1	O			O
CEACAM7	O
AC020929.1	O		O
SART1	O			O		O
NRK	O		O
TTC23	O			O
AC116345.4	O		O
PLIN4	O		O			O
PMAIP1	O			O	O	O
SLC6A14	O		O
TMEM38B	O			O
MTCO2P34	O		O
CBR1	O			O	O	O
UCMA	O		O
LINC02606	O			O
ATP10D	O		O
AC004674.1	O
LRRC34	O
AL121832.2	O			O
LINC00518	O		O
FAM135A	O			O
CCDC66	O			O
ERICH1	O		O
NCEH1	O			O	O	O
SEC13	O			O		O
ZNF33A	O		O
TRAPPC6A	O			O
UQCRC1	O		O		O	O
AC133485.2	O		O
AC006927.1	O			O
MYSM1	O			O
CCDC3	O			O
NCOA2	O			O
CDH13	O		O
IDH3G	O			O		O
TACO1	O			O
C4orf33	O
ZCCHC9	O			O
CHMP4C	O			O		O
TCEAL3	O			O
DFFA	O			O		O
DSP	O			O
HRAS	O			O	O	O
PSD	O		O			O
MON2	O		O
CRTAM	O		O
MTHFD2L	O			O		O
MAGEA4	O
DUOXA2	O		O
SLC43A2	O		O
DBN1	O			O
AL161630.1	O			O
AKAP1	O			O
SLC1A4	O			O
KCNIP3	O		O
DUS1L	O			O
CAMK1D	O		O		O
ZNF101	O		O
MUCL3	O
RP1	O		O
TMEM43	O			O
AC008083.2	O
MAP4	O		O
XPC	O			O		O
AC010210.1	O		O
KPNA2	O			O
ALG10	O			O	O
SRA1	O			O
PNLIPRP2	O		O
PARVB	O			O		O
NDST4	O
CYP2C8	O			O	O	O
AC113418.1	O		O
FAM49B	O			O
KIAA1614	O		O
CRNN	O		O
SMG1	O			O
SNX10	O			O
NELFB	O			O
PDCD11	O			O
CMKLR1	O		O
NTN1	O	O		O
LINC00476	O		O
SLC66A1L	O		O
LINC01432	O
RASSF9	O
LINC01255	O
MBLAC1	O		O
KRT16	O		O
TMEM178B	O			O
GYS1	O			O	O	O
HOXA3	O		O
TXN2	O			O	O	O
FILNC1	O			O
NPTN	O		O
SMLR1	O			O
DAP3	O			O
AL133492.1	O
TRMT2B	O			O
VPS4A	O		O			O
GRAMD4	O			O
SPCS3	O			O	O
SPATA20	O			O
FAM122B	O			O
CRYBB2P1	O			O
ROBO1	O		O
DAPL1	O		O
GMPPB	O		O		O	O
BLK	O		O
LCE3D	O			O
ST13	O			O
KCNJ10	O		O
DPM3	O			O	O
AP3D1	O			O		O
NGF	O		O			O
DALRD3	O			O
CPNE8-AS1	O		O
TECRL	O		O
IGFBP1	O			O
LINC00271	O		O
GATA6-AS1	O			O
DSG1	O		O
GPR82	O		O
INTS3	O			O
G6PC2	O			O
NOP56	O			O	O	O
ZNF221	O
GANC	O			O
CGN	O			O		O
SPO11	O
LAIR2	O
CD28	O		O
ZFAND1	O		O
PLSCR4	O			O
WASF2	O			O	O	O
SPATA3-AS1	O		O
RPS6KA1	O		O		O	O
DPH3P1	O			O
RAB39A	O
CEP85L	O			O
RFX5	O			O
PLK3	O			O		O
TAP1	O			O	O	O
FOXN2	O			O
WWC1	O			O
MAN2A1	O			O	O
AL358781.1	O		O
OR4D1	O			O
S100A14	O			O
LCN12	O		O
MAP1LC3B	O	O		O		O
C11orf44	O			O
CHCHD10	O			O		O
CARD19	O			O
CHST12	O		O
CITED4	O			O
ECD	O			O
ID1	O			O	O	O
SPSB3	O			O
ABHD18	O			O
AHSG	O			O
MCU	O			O	O	O
ZCCHC17	O			O
ALDH18A1	O			O		O
LIM2	O		O
SGK1	O			O		O
ACTR1B	O			O	O	O
TEX14	O			O
TOMM7	O		O			O
MRM3	O		O
RPL30	O
FOCAD	O			O
TCF3	O			O		O
ADAR	O			O		O
UVSSA	O		O
TBC1D31	O		O
PPM1G	O			O
GPC4	O
AC092451.3	O
USP12	O		O
AVPR1A	O			O
CMTM2	O			O
LINC02600	O		O
AC012615.1	O			O
AC126178.1	O		O
RIN1	O		O
IL18BP	O			O
ADAM3A	O			O
ZNF302	O		O
EMP3	O			O
MC2R	O		O
FAN1	O			O		O
JRKL	O			O
FIS1	O			O		O
BRINP2	O
AL513190.1	O
TLCD3B	O		O
ZNF518A	O		O
ANHX	O			O
CBFA2T3	O		O
PGGHG	O		O
ELK4	O			O	O	O
AL353572.4	O		O
NSMAF	O			O	O
CCDC189	O			O
CDT1	O			O
ZC3H12A	O			O
LINC01361	O		O
MBIP	O			O
UPF1	O			O	O	O
AC100803.3	O		O
DHTKD1	O			O		O
HTRA2	O			O	O	O
TRAV20	O		O
CYP4F12	O			O
HIC1	O		O
FAM182B	O		O
SUCLA2	O			O		O
PLEKHM1	O			O		O
DHRS3	O			O	O
RRAD	O			O
MST1L	O		O
NF1	O			O
TENT5C	O			O
UTP4	O			O		O
AC007823.1	O
RNF13	O			O
BX255925.3	O
FZD6	O			O	O	O
CIDEC	O			O
METTL9	O			O
AC027020.1	O		O
TPTE2P1	O			O
KIAA0087	O
SPINT3	O		O
ACTL7A	O			O
CD86	O		O			O
SLC25A29	O			O
MLLT6	O			O
CGRRF1	O			O
IRF3	O			O	O	O
GUCY2F	O
CST5	O		O
CEP83-DT	O		O
EFEMP1	O			O
LAMA5-AS1	O			O
BROX	O			O
EXOC7	O			O		O
PRPF4B	O			O
SYPL1	O			O
UHRF2	O			O
WDR18	O			O
AC025442.1	O			O
AL450226.1	O			O
DOCK11	O		O
SCML1	O			O
FAM126A	O			O
APLN	O		O
FAM181B	O		O
GABRA1	O
KRT75	O		O
LINC01957	O			O
PLD3	O		O		O
ZFAND2B	O			O
MAP4K4	O			O	O
HDAC2	O		O		O	O
GNA11	O			O	O	O
HMG20B	O			O
AC125494.1	O			O
HSCB	O			O
PAXX	O		O
AC009779.3	O			O
FCAR	O		O
AC027271.1	O
PELP1	O		O
ZNF708	O		O
ETNPPL	O			O	O
KLHL20	O			O
CDCP1	O		O
TMEM262	O		O
C17orf78	O
NEURL1	O		O
CCDC110	O		O
POU6F1	O		O
SAPCD1-AS1	O			O
ECSIT	O			O	O
DUSP9	O		O		O
SFXN4	O			O
NAPRT	O			O	O
KIAA1191	O			O
ZACN	O		O
IGFBP4	O			O
NAAA	O			O
PARP8	O			O
DNAJC19P9	O			O
TEP1	O			O
BTC	O			O	O
MSLN	O		O
EPHA6	O		O
SNHG18	O			O
SYT16	O
TMEM160	O			O
TUBA4B	O			O
EIF2AK3-DT	O		O
CLEC4C	O		O
PIGA	O			O		O
SPIN3	O			O
CPNE1	O		O
NHS	O
TMEM97	O			O
ZNF764	O			O
ADAMTS17	O			O
FAM214B	O			O
MRPL17	O			O
AL590762.3	O		O
NAXD	O			O
IMPG1	O		O
LINC01139	O
APEX1	O			O		O
DTHD1	O		O
MAVS	O			O	O	O
PMVK	O			O		O
FLRT3	O			O
RBCK1	O			O	O	O
NSUN5	O			O
SLC37A4	O			O
POLK	O			O	O	O
MTHFD2	O			O		O
HM13	O			O
MOGAT1	O			O
SURF2	O			O
SMARCD3	O		O
NXPE3	O		O
URB1	O		O
RALY	O			O
RING1	O			O
AC139795.2	O		O
TRAV26-2	O		O
YY1AP1	O			O
SEMA6B	O		O
BCAN	O		O
YTHDF3-AS1	O		O
PPP1R35	O			O
SUGCT	O			O
PHAX	O			O		O
LINC02424	O
GPKOW	O			O
ESPL1	O			O		O
PHETA1	O		O
EPHX2	O			O	O	O
SLC27A6	O
PINK1	O			O	O	O
CDC73	O			O
MCHR2-AS1	O		O
DNASE1L3	O			O
PKD1	O			O
SLC39A5	O			O
LINC01023	O			O
FADS2	O	O		O		O
MIR4527HG	O
SYNRG	O			O
ATP2B1	O			O
LINC01679	O		O
PRPF3	O			O		O
FAM230I	O		O
IGSF9	O		O
NIT1	O			O
JPH3	O		O
STK16	O			O
DCPS	O			O		O
KIFBP	O			O
AC004233.2	O		O
GPC2	O			O
PRKAB2	O			O	O	O
DPYSL5	O
URI1	O		O
SLC9B2	O			O
TMEM40	O
C17orf82	O			O
CYP17A1	O		O
NUDT3	O			O
PLAUR	O			O	O	O
IGLV9-49	O			O
NCAM1	O		O
SGPP1	O		O		O
TM4SF5	O			O
CSNK2A2	O			O	O	O
TCEA3	O			O
PTMS	O		O
CLDN3	O			O		O
YWHAZ	O			O	O	O
AC008687.4	O		O
METTL21C	O
C11orf1	O		O
CAPRIN1	O			O
KIAA0825	O		O
TYSND1	O			O
AMELY	O		O
RPL22L1	O			O
POLR2E	O		O		O
PRPS1L1	O		O			O
ST7L	O			O
AC022167.3	O		O
RAPH1	O			O
MEF2D	O		O
KLF16	O			O
AL353748.3	O		O
OPN3	O			O
AC092667.1	O
LINC00958	O		O
PNMA3	O
NUDT12	O			O	O	O
SEZ6	O		O
IL12RB2	O		O			O
CD36	O			O	O	O
CD40LG	O		O
VTCN1	O		O
CC2D1A	O			O
FKBP5	O			O
NSMCE2	O			O
LIMD1	O		O
CRYGB	O		O
NOTCH3	O			O
NLGN4Y	O		O
GLA	O			O	O	O
PGAM5	O			O		O
LINC01448	O
SHCBP1L	O
OR2B6	O
MSX2	O
MGMT	O			O
SRSF12	O		O
ICMT	O			O		O
GTF2H3	O			O	O	O
TBCB	O			O
CPTP	O			O
TAAR3P	O
LINC01257	O
STRN	O			O
SMNDC1	O		O			O
HTR7P1	O			O
KIR3DL2	O		O
TCEAL1	O			O
EIF1AX	O			O		O
SLC9A7	O			O
ADNP	O			O
TTC27	O			O
MAP11	O		O
KCNE5	O
AC107027.3	O
CHP2	O		O
HDAC2-AS2	O		O
SLC6A5	O
FBXL8	O			O
ZNF43	O		O
AC098818.2	O
PTDSS2	O
NPIPB15	O			O
TIAL1	O			O
ANKRD40	O			O
BEST2	O		O
ASTE1	O			O
COQ4	O		O
RASSF1-AS1	O		O
CPEB4	O			O	O	O
CCL21	O			O		O
AL161729.1	O		O
SEC24B	O			O		O
WSCD2	O			O
STAG3	O			O		O
TXLNG	O			O
AC006840.1	O
TYMS	O			O		O
LINC02400	O
ARPC5L	O			O		O
LIPC	O			O	O	O
ADIPOQ	O	O
FAT4	O			O
MYL6B	O			O		O
AC107021.2	O			O
TUFM	O			O
FBXL2	O		O
KLRD1	O			O
AC018521.5	O			O
TRMT13	O			O
PRPH2	O			O
LRWD1	O		O
AUXG01000058.1	O		O
HYAL3	O		O			O
CCL4	O			O	O	O
RAB24	O			O
DDO	O			O		O
FAIM2	O			O
IL3RA	O		O
RAB30-DT	O		O
LIN54	O		O			O
MUC3A	O			O
AKT3	O		O		O	O
MDM1	O			O
CD151	O		O
RASSF7	O			O
AMD1	O			O		O
AF131216.4	O		O
SEL1L2	O
LINC02502	O		O
STEAP1	O			O	O
TEX54	O			O
TRAV17	O
PROM1	O			O		O
TIMMDC1	O			O
AC087392.2	O		O
PUM1	O			O	O
PDE2A	O		O			O
AC096736.3	O
ACACA	O			O	O	O
BLOC1S4	O		O
TMEM177	O			O
DCTN1-AS1	O		O
LHFPL6	O			O
FAM221A	O		O
COQ9	O		O
AC105339.5	O
MANBAL	O			O
HRG	O			O
AC003986.1	O			O
LIMK1	O			O
MRPL57	O			O
BACE1	O			O		O
OR10D3	O			O
PCCB	O			O		O
PLD4	O		O
NOSIP	O		O
ANOS2P	O			O
CBX3	O			O		O
EXTL3	O			O
ELF2	O			O
MINAR1	O
PSMC5	O			O	O	O
BAIAP2L2	O		O
H3C2	O			O		O
PTCRA	O			O	O	O
AL583810.1	O		O
CARS-AS1	O			O
RPL10P17	O
ERC1	O			O		O
NXPH3	O			O
PPFIBP1	O			O
SBF2	O			O
RPS21	O			O
FDCSP	O		O
AC022893.2	O		O
FAM24A	O		O
PDZD11	O			O
CEP192	O			O
SEC61A2	O			O		O
STX8	O			O	O
ITGAV	O		O		O	O
SPP1	O	O		O	O	O
NF2	O			O		O
PRRG3	O			O
OR10A4	O
KCTD19	O
AC004847.1	O
PRRX1	O			O
F7	O		O			O
SH3BP4	O			O
KANK1	O			O
TMEM179B	O		O
AC011755.1	O		O
AC022726.2	O
CYB5R1	O			O		O
TPH2	O
NSMCE1	O			O
MUC13	O			O
TNK1	O			O
VPS51	O			O
VWA1	O		O
ATP5F1D	O			O	O	O
LINC00555	O			O
AC004623.1	O
MIGA1	O		O
CABP2	O		O
HYAL2	O			O		O
C21orf62	O		O
GOLGA8A	O			O
METTL7B	O			O
ABCC6	O			O	O
CARD11	O		O			O
CHSY3	O		O
RRP15	O			O
ACSM1	O		O
XYLT1	O		O
RHOU	O			O
ABCA5	O			O	O
CLMAT3	O		O
ECI2-DT	O		O
LINC02012	O		O
PHF24	O
RUSC1-AS1	O			O
MCHR1	O		O
NOB1	O			O		O
PBX2	O		O
CNOT10	O			O		O
GVQW2	O		O
ZNF618	O			O
SH3GLB1	O			O		O
SCN1A	O
HOXC-AS3	O		O
NAT2	O	O		O	O	O
RAN	O			O		O
U62317.3	O
ASB13	O			O
NOD2	O		O			O
OR10A3	O
CAST	O			O		O
CAMP	O		O
GRPEL2	O			O
ARMC2	O		O
SYDE2	O			O
LINGO1	O		O
EMP1	O			O
NCF4-AS1	O
AL162391.1	O		O
MYH4	O		O
CCDC61	O		O
TNKS1BP1	O		O
LINC02431	O
CORO2B	O			O
Z97353.1	O		O
AC098934.4	O		O
SLC66A2	O			O
GABRG3	O		O
DCTN5	O		O		O	O
BFSP2-AS1	O
CEACAMP3	O
UFD1	O			O		O
AP002008.1	O			O
CNPY3	O			O
ABHD12	O			O
AL133499.1	O		O
SLC16A1	O			O
CMPK1	O			O		O
CATIP-AS1	O		O
ADD1	O		O
UBBP1	O			O
KLHL36	O			O
EHMT1	O		O			O
EIF2B4	O		O			O
NRN1	O		O
C3orf35	O
AP006216.2	O			O
MMACHC	O			O	O
LINC01271	O		O
GSKIP	O		O
LANCL2	O			O
AIF1	O			O
USP40	O			O
ZBTB11-AS1	O			O
AP5M1	O		O
CXCR3	O		O
MMP28	O		O
KHDRBS3	O			O
VASN	O			O
HSD17B2	O			O	O
RNASEH2C	O			O		O
SLC26A1	O		O
FAM234A	O		O
CCDC40	O		O
CEP85	O			O
CLASRP	O			O
EIF1B	O			O		O
BBC3	O		O			O
CD72	O		O
FBXO44	O		O
OIT3	O
UNC50	O			O
MRPL11	O			O
KIF2B	O
RNF126P1	O		O
LINC00629	O
IL1RN	O			O
BANK1	O		O
AL353611.2	O		O
EPB41L4A-DT	O		O
BRWD1	O			O
MATN3	O		O
MS4A14	O		O
MPP1	O			O
SOGA1	O			O
MRAS	O			O	O	O
AC027307.2	O			O
ART1	O		O
DNAJB14	O			O
RRAGA	O		O			O
SLC6A9	O		O
RPL13AP17	O			O
MIA2	O		O
CDK8	O		O
NR1H2	O			O		O
CEP295	O		O
S100A1	O		O
ZNF264	O			O
INTS6-AS1	O			O
PITRM1	O		O
B4GALT6	O			O
HPX	O			O
MX2	O			O
STXBP2	O			O
IL13	O		O
RNF180	O		O
ZNF2	O			O
AC113423.2	O
AL591895.1	O		O
SMR3B	O
MLKL	O			O		O
KPNA3	O			O	O	O
PRELID3A	O			O
MPHOSPH9	O			O
GPT	O	O		O	O	O
CLUH	O		O
MIPOL1	O			O
CYP2A13	O		O
IFI35	O			O
CASP8AP2	O			O
CENPC	O			O
AC007773.1	O		O
SUN1	O			O
ZMYND19	O			O
MDGA2	O		O
PBOV1	O
SOCS1	O			O	O	O
MC5R	O
PLCL1	O		O
LINC01267	O			O
PLEKHS1	O
TMC2	O
CRY2	O			O		O
POLR2D	O			O	O
ANOS1	O
SCD	O			O		O
ZBTB7B	O		O
IL7R	O			O		O
HTR1E	O
VEPH1	O		O
RPN2	O			O	O	O
RBP7	O		O
SF3A3	O			O		O
DNPH1	O			O
TTC13	O			O
RCVRN	O		O
ARTN	O		O
LINC01049	O
FES	O		O
CHTOP	O			O
PSG11	O		O
NUDC	O			O
MRPL52	O			O
C5orf30	O			O
AC008969.1	O		O
LDHAL6CP	O
NCKAP5-AS1	O
MAML2	O			O	O
HES2	O			O	O
TMEM186	O		O
CTTNBP2	O		O
IL13RA2	O			O
AC078846.1	O		O
LINC00917	O		O
ZNF230	O		O
AL121916.1	O		O
LRRC47	O		O
CAPSL	O		O
DPYD	O		O			O
PA2G4P2	O			O
SNAPC5	O			O
FCMR	O			O
TUBE1	O			O
RIMBP2	O		O
PPP1R3C	O			O		O
PLEKHG2	O		O
C9orf78	O			O
SIX4	O		O			O
PARS2	O			O	O
SPRYD3	O			O
ARHGAP35	O		O			O
LRRC7	O		O
ERCC6L2	O		O
ZNF148	O		O
MAP3K1	O		O		O	O
AL139089.1	O			O
IL20RA	O			O
MARCHF10	O			O
PCDH7	O		O
PDXK	O			O
CAPRIN2	O			O
CNKSR1	O		O
CHI3L1	O			O
ZNF274	O			O	O
LRP12	O		O
PTPRR	O		O
LINC01692	O
NXT2	O		O		O	O
AC084879.2	O		O
RBM10	O			O
DEGS2	O		O		O
ERC2	O		O
NRG3	O
EMP2	O		O
CHIT1	O		O
CAPZB	O			O		O
MRPL37	O			O
DBNDD1	O			O
NR2F6	O			O
BPGM	O			O	O	O
USP28	O			O
MAPKAPK3	O			O	O
TMEM175	O			O
MTLN	O			O
AL031598.1	O		O
BPIFB6	O
CRYGEP	O		O
SLC4A2	O			O	O
EXOC3L2	O			O
CPEB3	O			O	O	O
C16orf87	O		O
BANF2	O		O
AC110760.2	O		O
AC009088.2	O		O
AC099778.1	O			O
AC138356.1	O		O
HSD3B7	O			O		O
LINC02673	O		O
AL139241.1	O			O
GFER	O			O
CTIF	O			O
CYP26B1	O			O
DLEU2	O		O
KNOP1	O			O
DIP2A	O			O
SYPL2	O			O
ASPHD1	O			O
EIF2B1	O			O		O
ZNF333	O			O
AC145207.5	O			O
TNFSF10	O			O	O	O
USE1	O			O	O
SIAH1	O			O		O
AC078881.1	O		O
RAB8B	O			O		O
AC087164.1	O			O
CYS1	O
LNPK	O			O
CUEDC2	O			O
LINC02225	O		O
LRRC56	O		O
AFDN	O			O		O
RAC2	O			O	O	O
SLC19A1	O			O	O
SLC7A1	O		O
CSRNP2	O			O
TMEM221	O
LINC02533	O		O
C19orf48	O			O
CLPP	O			O
NACC1	O		O
LINC00896	O		O
LINC00692	O
TMEM44	O		O
AP004608.1	O			O
RTL5	O		O
EIF2B3	O			O		O
DPT	O			O
ELP5	O			O
UQCC3	O			O
GLDN	O			O
MCCC2	O			O		O
AC007842.1	O			O
C19orf44	O		O
UNC13B	O			O
SH3PXD2B	O			O
LINC00865	O		O
DNAJC1	O			O		O
CCL16	O			O
RNF126	O			O
CAPS2-AS1	O		O
KCNA4	O
ITGB3BP	O			O
LPIN2	O			O	O	O
LENG1	O			O
DDX31	O			O
AL441883.1	O			O
ZNF430	O		O
LINC01213	O		O
SNX8	O			O
SLC30A6	O		O
MPZL1	O			O
GBF1	O		O			O
LHX8	O		O
MCCC1	O	O		O		O
ENTPD4	O			O		O
AC004943.2	O		O
ZNF503-AS1	O			O
MLEC	O			O
LINC01234	O
VPS13A	O			O
NCK2	O			O	O	O
LCNL1	O			O
NVL	O			O		O
OR1C1	O
PTPA	O			O		O
B9D2	O		O
MCM3AP	O		O
PIK3AP1	O			O
MMEL1	O		O
HEATR1	O			O		O
NUMB	O			O
DTX2	O			O
ZC3H13	O			O
SERAC1	O			O
LYL1	O		O			O
TF	O	O		O	O	O
DGAT1	O			O	O
CNP	O			O
PDCD2L	O			O
LCMT1	O			O
MAMDC2	O		O
ANKRD60	O		O
JAZF1-AS1	O		O
AL445931.1	O
MYLIP	O			O		O
ZNF826P	O		O
AC010809.2	O			O
ABL1	O			O	O	O
SMARCAD1	O			O
DNAJB12	O			O		O
CD160	O
NTRK1	O		O			O
TYW3	O			O
LINC01558	O			O
ZNF550	O			O
TANK	O			O	O	O
KCNN2	O		O		O
C2orf49	O			O
OGFRP1	O		O
RHOG	O			O		O
AL136171.2	O		O
GPATCH8	O			O
MVP	O			O
DNAJB5	O			O
HSPA13	O			O
SLIT1-AS1	O		O
SLC25A19	O		O
ENG	O		O
HSD17B14	O			O
ADARB2	O			O
PPP2R5B	O			O	O	O
GRM8-AS1	O		O
PHF7	O		O
USP6NL	O			O
PPP1R26-AS1	O
ADGRF5	O		O
SNHG5	O			O
LINC01111	O			O
[truncated: 17,934 more rows]
