# Supplementary material for: Comprehensive analysis of high-throughput transcriptomics to distinguish drug-induced liver injury (DILI) phenotypes
Source: Arch Toxicol. 2025 Jun 4;99(9):3721–34. doi: 10.1007/s00204-025-04089-x (PMC12408718; doi:10.1007/s00204-025-04089-x)
Supplement: Supplementary file 3 — Supplementary file3 (XLSX 17 KB) [file 204_2025_4089_MOESM3_ESM.xlsx]

## Sheet: Supplementary_table
data	SVM_accuracy_std	RF_accuracy_std	DNN_accuracy_std
Original	0.4705 ± 0.0368	0.4805 ± 0.0475	0.4610 ± 0.0247
PCA	0.4905 ± 0.0117	0.4314 ± 0.0366	0.4810 ± 0.0614

## Sheet: Gene expression
dose	gene_set	data	SVM_accuracy_std	RF_accuracy_std	DNN_accuracy_std
Low	dili_genes	Original	0.5333 (± 0.03)	0.4917 (± 0.07)	0.5694 (± 0.23)
Low	deg_intersect_genes	Original	0.5333 (± 0.03)	0.5361 (± 0.09)	0.5639 (± 0.15)
Low	pathways_diff_genes	Original	0.5333 (± 0.03)	0.5889 (± 0.17)	0.5250 (± 0.25)
High	pathways_intersect_genes	Original	0.4905 (± 0.01)	0.5281 (± 0.06)	0.5195 (± 0.06)
Low	all_genes	Original	0.5333 (± 0.03)	0.5611 (± 0.10)	0.5194 (± 0.15)
Low	pathways_intersect_genes	Original	0.5333 (± 0.03)	0.5833 (± 0.09)	0.5167 (± 0.11)
High	deg_diff_genes	Original	0.4905 (± 0.01)	0.4905 (± 0.03)	0.5114 (± 0.08)
Middle	deg_diff_genes	Original	0.4905 (± 0.01)	0.4995 (± 0.04)	0.5010 (± 0.13)
Middle	dili_genes	Original	0.4905 (± 0.01)	0.5776 (± 0.08)	0.4995 (± 0.10)
Middle	pathways_intersect_genes	Original	0.4905 (± 0.01)	0.4795 (± 0.05)	0.4886 (± 0.11)
High	pathways_diff_genes	Original	0.4905 (± 0.01)	0.5281 (± 0.09)	0.4810 (± 0.08)
Middle	all_genes	Original	0.4905 (± 0.01)	0.4700 (± 0.04)	0.4800 (± 0.10)
High	dili_genes	Original	0.4905 (± 0.01)	0.4795 (± 0.07)	0.4619 (± 0.09)
High	all_genes	Original	0.4905 (± 0.01)	0.5186 (± 0.06)	0.4614 (± 0.05)
Middle	pathways_diff_genes	Original	0.4905 (± 0.01)	0.5086 (± 0.07)	0.4505 (± 0.11)
High	deg_intersect_genes	Original	0.4905 (± 0.01)	0.5381 (± 0.09)	0.4314 (± 0.06)
Middle	deg_intersect_genes	Original	0.4905 (± 0.01)	0.5090 (± 0.05)	0.4229 (± 0.14)
Low	deg_diff_genes	Original	0.5333 (± 0.03)	0.4639 (± 0.06)	0.3944 (± 0.11)
Low	all_genes	PCA	0.5139 (± 0.07)	0.5167 (± 0.09)	0.5889 (± 0.17)
Low	pathways_diff_genes	PCA	0.4667 (± 0.03)	0.5389 (± 0.11)	0.5639 (± 0.12)
Low	deg_diff_genes	PCA	0.4889 (± 0.09)	0.6111 (± 0.14)	0.5361 (± 0.16)
Low	dili_genes	PCA	0.4639 (± 0.06)	0.4667 (± 0.08)	0.5167 (± 0.15)
High	deg_intersect_genes	PCA	0.5595 (± 0.10)	0.5290 (± 0.03)	0.5110 (± 0.13)
Low	deg_intersect_genes	PCA	0.5361 (± 0.06)	0.5167 (± 0.12)	0.4944 (± 0.21)
Low	pathways_intersect_genes	PCA	0.5361 (± 0.06)	0.6056 (± 0.09)	0.4917 (± 0.18)
High	all_genes	PCA	0.5400 (± 0.11)	0.4705 (± 0.07)	0.4905 (± 0.11)
High	pathways_intersect_genes	PCA	0.5590 (± 0.08)	0.4695 (± 0.08)	0.4886 (± 0.08)
Middle	dili_genes	PCA	0.5390 (± 0.07)	0.5381 (± 0.06)	0.4805 (± 0.08)
Middle	pathways_diff_genes	PCA	0.5290 (± 0.06)	0.4895 (± 0.06)	0.4800 (± 0.11)
High	dili_genes	PCA	0.5390 (± 0.08)	0.4790 (± 0.08)	0.4705 (± 0.09)
Middle	deg_diff_genes	PCA	0.5186 (± 0.05)	0.4214 (± 0.02)	0.4529 (± 0.13)
Middle	pathways_intersect_genes	PCA	0.5290 (± 0.06)	0.4700 (± 0.07)	0.4410 (± 0.10)
High	pathways_diff_genes	PCA	0.5300 (± 0.10)	0.5181 (± 0.07)	0.4410 (± 0.07)
Middle	all_genes	PCA	0.5095 (± 0.05)	0.4895 (± 0.03)	0.4138 (± 0.15)
Middle	deg_intersect_genes	PCA	0.5290 (± 0.06)	0.4319 (± 0.04)	0.4033 (± 0.10)
High	deg_diff_genes	PCA	0.5495 (± 0.09)	0.5190 (± 0.08)	0.3543 (± 0.08)

## Sheet: Combined
dose	gene_set	data	SVM_accuracy_std	RF_accuracy_std	DNN_accuracy_std
Low	pathways_intersect_genes	Original	0.5333 (± 0.03)	0.5833 (± 0.11)	0.5111 (± 0.11)
Low	pathways_diff_genes	Original	0.5333 (± 0.03)	0.5806 (± 0.06)	0.4194 (± 0.06)
Low	deg_intersect_genes	Original	0.5333 (± 0.03)	0.5583 (± 0.14)	0.5611 (± 0.10)
Middle	pathways_diff_genes	Original	0.4905 (± 0.01)	0.5486 (± 0.06)	0.4724 (± 0.09)
Middle	dili_genes	Original	0.4905 (± 0.01)	0.5476 (± 0.07)	0.4724 (± 0.09)
Middle	pathways_intersect_genes	Original	0.4905 (± 0.01)	0.5381 (± 0.06)	0.3933 (± 0.10)
Low	dili_genes	Original	0.5333 (± 0.03)	0.5361 (± 0.06)	0.6056 (± 0.15)
Low	deg_diff_genes	Original	0.5333 (± 0.03)	0.5361 (± 0.06)	0.4250 (± 0.14)
High	pathways_diff_genes	Original	0.4905 (± 0.01)	0.5290 (± 0.05)	0.5000 (± 0.04)
Middle	deg_intersect_genes	Original	0.4905 (± 0.01)	0.5190 (± 0.06)	0.4419 (± 0.11)
High	deg_intersect_genes	Original	0.4905 (± 0.01)	0.5190 (± 0.03)	0.4614 (± 0.03)
High	pathways_intersect_genes	Original	0.4905 (± 0.01)	0.4995 (± 0.07)	0.5100 (± 0.06)
Middle	deg_diff_genes	Original	0.4905 (± 0.01)	0.4995 (± 0.03)	0.5114 (± 0.10)
High	deg_diff_genes	Original	0.4905 (± 0.01)	0.4905 (± 0.06)	0.4114 (± 0.03)
Middle	all_genes	Original	0.4905 (± 0.01)	0.4900 (± 0.03)	0.3829 (± 0.04)
High	dili_genes	Original	0.4905 (± 0.01)	0.4700 (± 0.06)	0.4619 (± 0.07)
Low	all_genes	Original	0.5333 (± 0.03)	0.4667 (± 0.12)	0.5833 (± 0.08)
High	all_genes	Original	0.4905 (± 0.01)	0.4505 (± 0.10)	0.3943 (± 0.11)
Low	pathways_diff_genes	PCA	0.5833 (± 0.03)	0.6278 (± 0.11)	0.5583 (± 0.13)
Low	pathways_intersect_genes	PCA	0.5583 (± 0.04)	0.5778 (± 0.11)	0.4889 (± 0.13)
Low	deg_intersect_genes	PCA	0.5361 (± 0.06)	0.5639 (± 0.12)	0.4917 (± 0.07)
Low	dili_genes	PCA	0.5111 (± 0.04)	0.5556 (± 0.09)	0.5361 (± 0.16)
Low	all_genes	PCA	0.5139 (± 0.07)	0.5389 (± 0.08)	0.6056 (± 0.11)
Middle	dili_genes	PCA	0.5586 (± 0.06)	0.5190 (± 0.09)	0.4814 (± 0.08)
High	pathways_diff_genes	PCA	0.5390 (± 0.07)	0.5176 (± 0.12)	0.4314 (± 0.13)
High	deg_intersect_genes	PCA	0.5395 (± 0.08)	0.5100 (± 0.08)	0.4405 (± 0.16)
High	pathways_intersect_genes	PCA	0.5300 (± 0.10)	0.4795 (± 0.07)	0.4819 (± 0.09)
High	deg_diff_genes	PCA	0.5590 (± 0.08)	0.4795 (± 0.06)	0.3457 (± 0.13)
Middle	all_genes	PCA	0.5095 (± 0.05)	0.4790 (± 0.09)	0.4543 (± 0.17)
Low	deg_diff_genes	PCA	0.4889 (± 0.09)	0.4667 (± 0.11)	0.5139 (± 0.10)
High	dili_genes	PCA	0.5586 (± 0.06)	0.4600 (± 0.05)	0.4905 (± 0.11)
High	all_genes	PCA	0.5300 (± 0.10)	0.4514 (± 0.07)	0.3543 (± 0.09)
Middle	pathways_diff_genes	PCA	0.5386 (± 0.05)	0.4505 (± 0.04)	0.4819 (± 0.07)
Middle	deg_diff_genes	PCA	0.5186 (± 0.05)	0.4505 (± 0.03)	0.4219 (± 0.05)
Middle	pathways_intersect_genes	PCA	0.5386 (± 0.05)	0.4305 (± 0.04)	0.4419 (± 0.09)
Middle	deg_intersect_genes	PCA	0.5290 (± 0.06)	0.4214 (± 0.02)	0.4614 (± 0.06)
